# Supplementary material for: Incidence, risk factors, and feto-maternal outcomes of inappropriate birth weight for gestational age among singleton live births in Qatar: A population-based study
Source: PLoS One. 2021 Oct 28;16(10):e0258967. doi: 10.1371/journal.pone.0258967 (PMC8553085; doi:10.1371/journal.pone.0258967)
Supplement: S1 Table — (XLSX) [file pone.0258967.s001.xlsx]

## Sheet: Table S1
Table S1. Crosstabs of risk factors and foeto-maternal outcomes
	Delivery mode (Vaginal vs. Caesarean)			Apgar <7 at 1 mins			Apgar <7 at 5 mins			Baby outcome (discharged alive vs. died in hospital)			Baby disposition
	Vaginal	Caesarean		No	Yes		No	Yes		Discharged alive	Died in hospital		Postnatal Ward	NICU or death in LR/OT
	n (%)	n (%)	P value	n (%)	n (%)	P value	n (%)	n (%)	P value	n (%)	n (%)	P value	n (%)	n (%)	P value
Gestational Age			0			0			0			0			0
Preterm	642 (5.8)	747 (15.5)		1205 (7.8)	175 (48.3)		1353 (8.6)	28 (60.9)		1345 (8.5)	44 (65.7)		649 (4.6)	740 (40.3)
Term	10405 (94.2)	4071 (84.5)		14255 (92.2)	187 (51.7)		14430 (91.4)	18 (39.1)		14453 (91.5)	23 (34.3)		13381 (95.4)	1094 (59.7)
Maternal age			0			0.252			0.582			0.064			0
young adults (20-34 years)	8921 (80.7)	3433 (71.2)		12050 (77.9)	270 (74.6)		12290 (77.8)	33 (71.7)		12309 (77.9)	45 (67.2)		10989 (78.3)	1365 (74.4)
adolescents (<20 years)	306 (2.8)	44 (0.9)		338 (2.2)	11 (3)		348 (2.2)	1 (2.2)		349 (2.2)	1 (1.5)		311 (2.2)	39 (2.1)
Advanced maternal age (≥35 years)	1826 (16.5)	1342 (27.8)		3078 (19.9)	81 (22.4)		3151 (20)	12 (26.1)		3147 (19.9)	21 (31.3)		2736 (19.5)	431 (23.5)
Parity			0			0			0.013			0.621			0
Nulliparous	3169 (28.7)	1143 (23.7)		4144 (26.8)	162 (44.8)		4286 (27.1)	20 (43.5)		4292 (27.2)	20 (29.9)		3638 (25.9)	674 (36.7)
Parity ≥1	7884 (71.3)	3676 (76.3)		11322 (73.2)	200 (55.2)		11503 (72.9)	26 (56.5)		11513 (72.8)	47 (70.1)		10398 (74.1)	1161 (63.3)
Pregnancy mode			0			0.042			0.902			0.605			0
Spontanious	10780 (98.1)	4605 (96.1)		14997 (97.5)	345 (95.8)		15305 (97.5)	44 (97.8)		15320 (97.5)	65 (98.5)		13634 (97.7)	1750 (96)
Assisted	209 (1.9)	187 (3.9)		380 (2.5)	15 (4.2)		394 (2.5)	1 (2.2)		395 (2.5)	1 (1.5)		324 (2.3)	72 (4)
Nationality			0.002			0.328			0.423			0.01			0
Qatari	3351 (30.3)	1590 (33)		4805 (31.1)	123 (34)		4914 (31.1)	16 (34.8)		4921 (31.1)	20 (29.9)		4301 (30.7)	640 (34.9)
Other Arabs	4470 (40.5)	1839 (38.2)		6163 (39.9)	131 (36.2)		6282 (39.8)	14 (30.4)		6292 (39.8)	17 (25.4)		5675 (40.4)	633 (34.5)
Other Nationalities	3228 (29.2)	1390 (28.8)		4494 (29.1)	108 (29.8)		4589 (29.1)	16 (34.8)		4588 (29)	30 (44.8)		4056 (28.9)	562 (30.6)
Consanguinity			0.167			0.468			0.973			0.083			0.008
No	3063 (65.6)	1102 (67.5)		4091 (66.2)	64 (62.7)		4151 (66.1)	6 (66.7)		4156 (66.2)	9 (47.4)		3825 (66.6)	340 (61)
Yes	1603 (34.4)	530 (32.5)		2091 (33.8)	38 (37.3)		2125 (33.9)	3 (33.3)		2123 (33.8)	10 (52.6)		1916 (33.4)	217 (39)
Education			0			0.851			0.19			0.044			0.402
Elementary and below	489 (9.8)	123 (7)		603 (9.1)	8 (7.7)		608 (9)	2 (22.2)		608 (9)	4 (23.5)		564 (9.2)	48 (8)
Secondary/Highschool	1603 (32.1)	489 (27.8)		2053 (31)	34 (32.7)		2083 (31)	4 (44.4)		2085 (31)	7 (41.2)		1914 (31.1)	178 (29.7)
University or above	2899 (58.1)	1148 (65.2)		3976 (60)	62 (59.6)		4037 (60)	3 (33.3)		4041 (60)	6 (35.3)		3673 (59.7)	374 (62.3)
Diabetes Status			0			0.064			0.452			0.876			0
No DM	7978 (72.2)	3146 (65.3)		10832 (70)	262 (72.4)		11066 (70.1)	31 (67.4)		11076 (70.1)	48 (71.6)		9946 (70.9)	1178 (64.2)
GDM	2922 (26.4)	1445 (30)		4268 (27.6)	86 (23.8)		4343 (27.5)	15 (32.6)		4349 (27.5)	18 (26.9)		3816 (27.2)	550 (30)
PGDM	153 (1.4)	228 (4.7)		366 (2.4)	14 (3.9)		380 (2.4)	0 (0)		380 (2.4)	1 (1.5)		274 (2)	107 (5.8)
Chronic Hypertension			0			0			0.002			0.345			0
No	10969 (99.2)	4695 (97.4)		15271 (98.7)	349 (96.4)		15584 (98.7)	43 (93.5)		15597 (98.7)	67 (100)		13876 (98.9)	1787 (97.4)
Yes	84 (0.8)	124 (2.6)		195 (1.3)	13 (3.6)		205 (1.3)	3 (6.5)		208 (1.3)	0 (0)		160 (1.1)	48 (2.6)
Pre-pregnancy BMI			0			0.404			0.676			0.639			0.009
Normal	1507 (36.7)	476 (24.2)		1924 (32.5)	54 (38.8)		1975 (32.7)	4 (26.7)		1975 (32.7)	8 (28.6)		1780 (33.2)	203 (28.5)
Underweight	135 (3.3)	24 (1.2)		155 (2.6)	3 (2.2)		157 (2.6)	1 (6.7)		158 (2.6)	1 (3.6)		134 (2.5)	25 (3.5)
Overweight	1333 (32.5)	635 (32.3)		1925 (32.6)	38 (27.3)		1960 (32.4)	6 (40)		1961 (32.5)	7 (25)		1744 (32.6)	224 (31.4)
Obese	1129 (27.5)	831 (42.3)		1908 (32.3)	44 (31.7)		1951 (32.3)	4 (26.7)		1948 (32.2)	12 (42.9)		1699 (31.7)	261 (36.6)
Baby gender			0.004			0.009			0.233			0.672			0
Male	5564 (50.3)	2543 (52.8)		7882 (51)	209 (57.9)		8066 (51.1)	27 (60)		8075 (51.1)	32 (48.5)		7054 (50.3)	1052 (57.4)
Female	5489 (49.7)	2273 (47.2)		7582 (49)	152 (42.1)		7721 (48.9)	18 (40)		7728 (48.9)	34 (51.5)		6981 (49.7)	781 (42.6)
Ambiguous
Chromosomal/Congenital abnormalities			0			0			0			0			0
No	10916 (98.8)	4695 (97.4)		15264 (98.7)	310 (85.6)		15551 (98.5)	29 (63)		15585 (98.6)	26 (38.8)		14001 (99.8)	1609 (87.7)
Yes	137 (1.2)	124 (2.6)		202 (1.3)	52 (14.4)		238 (1.5)	17 (37)		220 (1.4)	41 (61.2)		35 (0.2)	226 (12.3)
Smoking			0.376			0.051			0.145			0.511			0.013
No	8527 (99.2)	3538 (99)		11780 (99.2)	253 (98.1)		12005 (99.2)	30 (96.8)		12014 (99.2)	51 (100)		10746 (99.2)	1318 (98.6)
Yes	68 (0.8)	34 (1)		97 (0.8)	5 (1.9)		101 (0.8)	1 (3.2)		102 (0.8)	0 (0)		83 (0.8)	19 (1.4)
Preterm history			0			0.053			0.079			0.206			0
No	10498 (95)	4324 (89.7)		14452 (93.4)	329 (90.9)		14747 (93.4)	40 (87)		14762 (93.4)	60 (89.6)		13180 (93.9)	1641 (89.4)
Yes	555 (5)	495 (10.3)		1014 (6.6)	33 (9.1)		1042 (6.6)	6 (13)		1043 (6.6)	7 (10.4)		856 (6.1)	194 (10.6)
Employment			0.163			0.307			0.766			0.674			0.413
Employed	4695 (98.8)	1642 (99.2)		6229 (98.9)	93 (100)		6315 (98.9)	8 (100)		6321 (98.9)	16 (100)		5802 (98.9)	535 (99.3)
Unemployed	57 (1.2)	13 (0.8)		70 (1.1)	0 (0)		70 (1.1)	0 (0)		70 (1.1)	0 (0)		66 (1.1)	4 (0.7)
Abbreviations: DM, diabetes mellitus; GDM, gestational diabetes mellitus; PGDM, pre-gestational diabetes mellitus; AGA, appropriate for gestational age; SGA, small for gestational age; LGA, large for gestational age; Apgar, Appearance, Pulse, Grimace, Activity, and Respiration; NICU, neonatal intensive care unit; LR, labour room; OT, operation theatre Bold values denote statistical significance a…
