# Supplementary material for: Incidence, risk factors, and feto-maternal outcomes of inappropriate birth weight for gestational age among singleton live births in Qatar: A population-based study
Source: PLoS One. 2021 Oct 28;16(10):e0258967. doi: 10.1371/journal.pone.0258967 (PMC8553085; doi:10.1371/journal.pone.0258967)
Supplement: S2 Table — (XLSX) [file pone.0258967.s002.xlsx]

## Sheet: Table S2
Table S2. Univariate and multivariate regression of the risk factors associated with SGA and LGA births, with gestational age categorized into two groups (preterm vs. term).
Risk factors	SGAa (n=882)									LGAb (n=2282)
	No of events/No. at risk (%)	Pe (%)	Pd (%)	cRR	p value	cPAF (%)	aRRa	p value	aPAF (%)	No of events/No. at risk (%)	Pe (%)	Pd (%)	cRR	p value	cPAF (%)	aRRb	p value	aPAF (%)
Gestational Age*
Preterm	181/1079 (16.8)	8.73048	20.5215	2.7 (2.32-3.14)	0	12.921	2.31 (1.45-3.57)	0.001	11.6408	309/1207 (25.6)	8.77244	13.5408	1.63 (1.47-1.81)	0	5.23354	1.5 (1.07-2.02)	0.019	4.49676
Term	701/11280 (6.2)			Ref			Ref			1973/12552 (15.7)			Ref			Ref
Maternal age
young adults (20-34 years)	704/9675 (7.3)			Ref			Ref			1678/10649 (15.8)	0	0	Ref			Ref
adolescents (<20 years)	35/287 (12.2)	2.88095	4.73613	1.68 (1.22-2.3)	0.002	1.917	1.63 (0.72-3.44)	0.24	1.83784	29/281 (10.3)	2.57091	1.69889	0.65 (0.46-0.93)	0.013	-0.914785	0.62 (0.15-2.04)	0.471	-1.03585
Advanced maternal age (≥35 years)	143/2397 (6)	19.8559	16.8831	0.82 (0.69-0.98)	0.025	-3.70605	0.83 (0.5-1.35)	0.465	-3.43551	575/2829 (20.3)	20.9898	25.5215	1.29 (1.18-1.4)	0	5.7374	0.96 (0.74-1.21)	0.707	-1.13101
Parity
Nulliparous	379/3565 (10.6)			Ref			Ref			341/3527 (9.7)	0	0	Ref			Ref
Parity ≥1	503/8794 (5.7)	71.1546	57.0295	0.54 (0.47-0.61)	0	-48.5807	0.66 (0.45-0.93)	0.018	-29.9432	1941/10232 (19)	74.3659	85.057	1.96 (1.76-2.19)	0	41.6606	2.16 (1.63-2.82)	0	45.7107
Pregnancy Mode
Spontaneous	851/11956 (7.1)			Ref						2221/13326 (16.7)	0	0	Ref
Assisted	22/332 (6.6)	2.70182	2.52005	0.93 (0.62-1.4)	0.731	-0.189681				47/357 (13.2)	2.60908	2.07231	0.79 (0.6-1.03)	0.079	-0.550867
Nationality
Qatari	308/3928 (7.8)	51.38	49.5974	0.93 (0.8-1.08)	0.354	-3.73314	1.41 (0.94-2.07)	0.104	14.314	616/4236 (14.5)	51.4515	50.9512	0.98 (0.88-1.09)	0.706	-1.03982	1.11 (0.82-1.47)	0.5	4.99412
Other Arabs	261/4711 (5.5)	55.897	45.4704	0.66 (0.56-0.77)	0	-23.4241	0.84 (0.54-1.28)	0.423	-8.5309	1072/5522 (19.4)	58.0103	64.3844	1.31 (1.19-1.43)	0	15.236	1.53 (1.2-1.91)	0.001	22.2034
Other Nationalities	313/3717 (8.4)			Ref			Ref			593/3997 (14.8)	0	0	Ref			Ref
Consanguinity
No	204/3268 (6.2)			Ref						584/3648 (16)	0	0	Ref
Yes	113/1660 (6.8)	33.6851	35.6467	1.09 (0.87-1.36)	0.445	2.9433				285/1832 (15.6)	33.4307	32.7963	0.97 (0.85-1.11)	0.666	-1.01432
Education
Elementary and below	27/452 (6)	12.4347	12.3853	1 (0.67-1.47)	0.982	0	1.01 (0.53-1.89)	0.976	0.115269	102/527 (19.4)	12.8756	15.0888	1.2 (0.99-1.45)	0.06	2.51479
Secondary/Highschool	127/1650 (7.7)	34.1403	39.9371	1.28 (1.03-1.59)	0.024	8.73624	1.38 (0.95-1.96)	0.085	10.9161	254/1777 (14.3)	33.2585	30.6763	0.89 (0.77-1.02)	0.086	-3.79146
University or above	191/3183 (6)			Ref			Ref			574/3566 (16.1)	0	0	Ref
Diabetes Status
No DM	654/8654 (7.6)			Ref			Ref			1348/9348 (14.4)	0	0	Ref			Ref
GDM	214/3449 (6.2)	28.4971	24.6544	0.82 (0.71-0.95)	0.009	-5.41194	0.89 (0.61-1.29)	0.551	-3.10645	810/4045 (20)	30.2023	37.5348	1.39 (1.28-1.5)	0	10.5313	1.36 (1.11-1.66)	0.004	9.9713
PGDM	14/256 (5.5)	2.87318	2.09581	0.72 (0.43-1.21)	0.211	-0.815037	0.42 (0.1-1.72)	0.237	-2.90479	124/366 (33.9)	3.76776	8.42391	2.35 (2.02-2.73)	0	4.83927	2.58 (1.8-3.47)	0	5.15649
Chronic Hypertension
No	857/12192 (7)			Ref			Ref			2244/13579 (16.5)	0	0	Ref
Yes	25/167 (15)	1.35124	2.83447	2.13 (1.48-3.07)	0	1.50373	2.58 (0.78-6.53)	0.116	1.73638	38/180 (21.1)	1.30823	1.66521	1.28 (0.96-1.7)	0.1	0.364264
Pre-or early-pregnancy BMI
Normal	145/1639 (8.8)			Ref			Ref			196/1690 (11.6)	0	0	Ref			Ref
Underweight	21/149 (14.1)	8.33333	12.6506	1.59 (1.04-2.44)	0.035	4.69425	1.54 (0.78-2.84)	0.212	4.41553	5/133 (3.8)	7.29567	2.48756	0.32 (0.14-0.77)	0.005	-5.28607	0.56 (0.18-1.62)	0.3	-1.95006
Overweight	91/1536 (5.9)	48.378	38.5593	0.67 (0.52-0.86)	0.002	-18.9919	0.64 (0.42-0.97)	0.037	-21.5534	297/1742 (17)	50.7576	60.2434	1.47 (1.24-1.74)	0	19.2615	1.12 (0.86-1.46)	0.41	6.54011
Obese	80/1444 (5.5)	46.8375	35.5556	0.63 (0.48-0.82)	0	-20.8818	0.65 (0.41-1.02)	0.06	-19.0442	383/1747 (21.9)	50.8292	66.1485	1.89 (1.61-2.22)	0	31.1493	1.15 (0.87-1.5)	0.329	8.49641
Baby gender
Male	348/6053 (5.7)	48.9883	39.4558	0.68 (0.6-0.77)	0	-18.5674	0.57 (0.4-0.81)	0.002	-29.538	1443/7148 (20.2)	51.9628	63.234	1.59 (1.47-1.72)	0	23.4642	1.82 (1.49-2.19)	0	28.535
Female	534/6303 (8.5)			Ref			Ref			839/6608 (12.7)	0	0	Ref			Ref
Chromosomal/Congenital abnormalities
No	830/12149 (6.8)			Ref			Ref			2244/13563 (16.5)	0	0	Ref
Yes	52/210 (24.8)	1.69917	5.89569	3.55 (2.75-4.58)	0	4.23493	2.03 (0.79-4.56)	0.137	2.98575	38/196 (19.4)	1.42452	1.66521	1.18 (0.88-1.58)	0.29	0.254014
Smoking
No	664/9431 (7)			Ref						1708/10475 (16.3)	0	0	Ref
Yes	8/85 (9.4)	0.893232	1.19048	1.34 (0.69-2.6)	0.396	0.302061				13/90 (14.4)	0.851869	0.755375	0.89 (0.53-1.47)	0.634	-0.0933609
Preterm history
No	814/11515 (7.1)			Ref						2108/12809 (16.5)	0	0	Ref
Yes	68/844 (8.1)	6.82903	7.70975	1.14 (0.9-1.45)	0.282	0.946811				174/950 (18.3)	6.90457	7.62489	1.11 (0.97-1.28)	0.137	0.75562
Employment status
Employed	319/4967 (6.4)			Ref						874/5522 (15.8)	0	0	Ref			Ref
Unemployed	4/48 (8.3)	0.957129	1.23839	1.3 (0.5-3.34)	0.591	0.285782				20/64 (31.3)	1.14572	2.23714	1.97 (1.37-2.85)	0.001	1.10153	2.37 (1.2-3.81)	0.015	1.29132
We utilized the formula PAF = Pe (RRe − 1)/[1 + Pe (RRe − 1)] (43-45) where Pe is the percentage of people in the population who were exposed to the risk factor and RRe is the crude relative risk in the exposed vs. the unexposed group.
For the adjusted PAFs (aPAFs), we used the formula Pd ((aRR - 1) ⁄ aRR), in which Pd is the prevalence of exposure among those who were born SGA or LGA, and aRR is the adjusted relative risk in the exposed vs. unexposed group (46-48).
Abbreviations: cRR, crude risk ratio; aRR, adjusted risk ratio; cPAF, crude population attributable fraction; aPAF, adjusted population attributagle fraction; CI, confidence interval; Ref, referent;
DM, diabetes mellitus; GDM, gestational diabetes mellitus; PGDM, pre-gestational diabetes mellitus; AGA, appropriate for gestational age; SGA, small for gestational age; LGA, large for gestational age;
Apgar, Appearance, Pulse, Grimace, Activity, and Respiration; NICU, neonatal intensive care unit; LR, labour room; OT, operation theatre.
a adjusted for gestational age, maternal age, parity, nationality, education, diabetes status, chronic hypertension, early- or pre-pregnancy BMI, baby gender, and any chromosomal or congenital abnormalities.
b adjusted for gestational age, maternal age, parity, nationality, diabetes status, early- or pre-pregnancy BMI, baby gender, and employment status.
* The analysis presented here was conducted using the gestational age variable categorized into two groups. The full analysis was reconducted with gestational age categorized into five groups, and presented in Table S3.
Bold values denote statistical significance at the p<0.05 level.
