# Supplementary material for: Incidence, risk factors, and feto-maternal outcomes of inappropriate birth weight for gestational age among singleton live births in Qatar: A population-based study
Source: PLoS One. 2021 Oct 28;16(10):e0258967. doi: 10.1371/journal.pone.0258967 (PMC8553085; doi:10.1371/journal.pone.0258967)
Supplement: S3 Table — (XLSX) [file pone.0258967.s003.xlsx]

## Sheet: Table S3
Table S3. Univariate and multivariate regression of the risk factors associated with SGA and LGA births, with gestational age categorized into five groups (extreme to very preterm, moderate preterm, late preterm, early term, and full term).
Risk factors	SGAa (n=882)									LGAb (n=2282)
	No of events/No. at risk (%)	Pe (%)	Pd (%)	cRR	p value	cPAF (%)	aRRa	p value	aPAF (%)	No of events/No. at risk (%)	Pe (%)	Pd (%)	cRR	p value	cPAF (%)	aRRb	p value	aPAF (%)
Gestational Age*
Extreme to very preterm	41/161 (25.5)	2.27884	8.33333	3.9 (2.95-5.15)	0	6.19658	3.07 (1.01-7.22)	0.048	5.62214	52/172 (30.2)	2.25515	4.93359	2.25 (1.78-2.84)	0	2.74024	1.92 (0.68-4.06)	0.201	2.3684
Moderate preterm	28/124 (22.6)	1.76437	5.84551	3.46 (2.47-4.85)	0	4.15606	2.14 (0.49-6.8)	0.3	3.11079	36/132 (27.3)	1.73982	3.46821	2.03 (1.53-2.7)	0	1.75899	2.5 (0.93-4.77)	0.066	2.0801
Late preterm	112/794 (14.1)	10.3144	19.8934	2.16 (1.78-2.62)	0	10.6835	1.92 (1.1-3.22)	0.022	9.5419	221/903 (24.5)	10.804	18.0703	1.82 (1.6-2.07)	0	8.14644	1.68 (1.14-2.39)	0.01	7.34303
Early term	250/4376 (5.7)	38.7943	35.6633	0.87 (0.75-1.02)	0.079	-5.329	0.74 (0.49-1.09)	0.125	-12.7738	971/5097 (19.1)	40.6071	49.2144	1.42 (1.31-1.54)	0	14.4922	1.4 (1.13-1.71)	0.002	13.9793
Full term	451/6904 (6.5)			Ref			Ref			1002/7455 (13.4)			Ref
Maternal age (MA)
young adults (20-34 years)	704/9675 (7.3)			Ref			Ref			1678/10649 (15.8)			Ref			Ref
adolescents (<20 years)	35/287 (12.2)	2.88095	4.73613	1.68 (1.22-2.3)	0.002	1.917	1.72 (0.75-3.59)	0.194	1.98094	29/281 (10.3)	2.57091	1.69889	0.65 (0.46-0.93)	0.013	-0.914785	0.65 (0.16-2.1)	0.509	-0.913497
Advanced maternal age (≥35 years)	143/2397 (6)	19.8559	16.8831	0.82 (0.69-0.98)	0.025	-3.70605	0.84 (0.51-1.37)	0.485	-3.25787	575/2829 (20.3)	20.9898	25.5215	1.29 (1.18-1.4)	0	5.7374	0.93 (0.72-1.18)	0.544	-1.99371
Parity
Nulliparous	379/3565 (10.6)			Ref			Ref			341/3527 (9.7)			Ref			Ref
Parity ≥1	503/8794 (5.7)	71.1546	57.0295	0.54 (0.47-0.61)	0	-48.5807	0.66 (0.46-0.94)	0.022	-29.5907	1941/10232 (19)	74.3659	85.057	1.96 (1.76-2.19)	0	41.6606	2.13 (1.6-2.78)	0	45.1714
Pregnancy Mode
Spontaneous	851/11956 (7.1)			Ref						2221/13326 (16.7)			Ref
Assisted	22/332 (6.6)	2.70182	2.52005	0.93 (0.62-1.4)	0.731	-0.189681				47/357 (13.2)	2.60908	2.07231	0.79 (0.6-1.03)	0.079	-0.550867
Nationality
Qatari	308/3928 (7.8)	51.38	49.5974	0.93 (0.8-1.08)	0.354	-3.73314	1.4 (0.93-2.06)	0.108	14.1287	616/4236 (14.5)	51.4515	50.9512	0.98 (0.88-1.09)	0.706	-1.03982	1.11 (0.82-1.48)	0.494	5.0303
Other Arabs	261/4711 (5.5)	55.897	45.4704	0.66 (0.56-0.77)	0	-23.4241	0.82 (0.53-1.26)	0.369	-9.88391	1072/5522 (19.4)	58.0103	64.3844	1.31 (1.19-1.43)	0	15.236	1.55 (1.22-1.95)	0.001	22.974
Other Nationalities	313/3717 (8.4)			Ref			Ref			593/3997 (14.8)			Ref			Ref
Consanguinity
No	204/3268 (6.2)			Ref						584/3648 (16)			Ref
Yes	113/1660 (6.8)	33.6851	35.6467	1.09 (0.87-1.36)	0.445	2.9433				285/1832 (15.6)	33.4307	32.7963	0.97 (0.85-1.11)	0.666	-1.01432
Education
Elementary and below	27/452 (6)	12.4347	12.3853	1 (0.67-1.47)	0.982	0	1.01 (0.53-1.89)	0.975	0.126262	102/527 (19.4)	12.8756	15.0888	1.2 (0.99-1.45)	0.06	2.51479
Secondary/Highschool	127/1650 (7.7)	34.1403	39.9371	1.28 (1.03-1.59)	0.024	8.73624	1.39 (0.96-1.98)	0.079	11.1436	254/1777 (14.3)	33.2585	30.6763	0.89 (0.77-1.02)	0.086	-3.79146
University or above	191/3183 (6)			Ref			Ref			574/3566 (16.1)			Ref
Diabetes Status
No DM	654/8654 (7.6)			Ref			Ref			1348/9348 (14.4)			Ref			Ref
GDM	214/3449 (6.2)	28.4971	24.6544	0.82 (0.71-0.95)	0.009	-5.41194	0.92 (0.63-1.33)	0.661	-2.1714	810/4045 (20)	30.2023	37.5348	1.39 (1.28-1.5)	0	10.5313	1.31 (1.06-1.6)	0.013	8.8635
PGDM	14/256 (5.5)	2.87318	2.09581	0.72 (0.43-1.21)	0.211	-0.815037	0.47 (0.1-1.91)	0.303	-2.38257	124/366 (33.9)	3.76776	8.42391	2.35 (2.02-2.73)	0	4.83927	2.34 (1.59-3.22)	0	4.81934
Chronic Hypertension
No	857/12192 (7)			Ref			Ref			2244/13579 (16.5)			Ref
Yes	25/167 (15)	1.35124	2.83447	2.13 (1.48-3.07)	0	1.50373	2.51 (0.75-6.43)	0.13	1.70383	38/180 (21.1)	1.30823	1.66521	1.28 (0.96-1.7)	0.1	0.364264
Pre-or early-pregnancy BMI
Normal	145/1639 (8.8)			Ref			Ref			196/1690 (11.6)			Ref			Ref
Underweight	21/149 (14.1)	8.33333	12.6506	1.59 (1.04-2.44)	0.035	4.69425	1.53 (0.77-2.84)	0.222	4.36589	5/133 (3.8)	7.29567	2.48756	0.32 (0.14-0.77)	0.005	-5.28607	0.54 (0.17-1.57)	0.27	-2.14241
Overweight	91/1536 (5.9)	48.378	38.5593	0.67 (0.52-0.86)	0.002	-18.9919	0.67 (0.43-1.01)	0.054	-19.4211	297/1742 (17)	50.7576	60.2434	1.47 (1.24-1.74)	0	19.2615	1.11 (0.84-1.45)	0.448	6.01566
Obese	80/1444 (5.5)	46.8375	35.5556	0.63 (0.48-0.82)	0	-20.8818	0.67 (0.42-1.05)	0.082	-17.6515	383/1747 (21.9)	50.8292	66.1485	1.89 (1.61-2.22)	0	31.1493	1.13 (0.85-1.48)	0.389	7.62632
Baby gender
Male	348/6053 (5.7)	48.9883	39.4558	0.68 (0.6-0.77)	0	-18.5674	0.58 (0.41-0.82)	0.002	-28.7965	1443/7148 (20.2)	51.9628	63.234	1.59 (1.47-1.72)	0	23.4642	1.82 (1.49-2.19)	0	28.4249
Female	534/6303 (8.5)			Ref			Ref			839/6608 (12.7)			Ref			Ref
Chromosomal/Congenital abnormalities
No	830/12149 (6.8)			Ref			Ref			2244/13563 (16.5)			Ref
Yes	52/210 (24.8)	1.69917	5.89569	3.55 (2.75-4.58)	0	4.23493	1.88 (0.7-4.44)	0.203	2.76771	38/196 (19.4)	1.42452	1.66521	1.18 (0.88-1.58)	0.29	0.254014
Smoking
No	664/9431 (7)			Ref						1708/10475 (16.3)			Ref
Yes	8/85 (9.4)	0.893232	1.19048	1.34 (0.69-2.6)	0.396	0.302061				13/90 (14.4)	0.851869	0.755375	0.89 (0.53-1.47)	0.634	-0.0933609
Preterm history
No	814/11515 (7.1)			Ref						2108/12809 (16.5)			Ref
Yes	68/844 (8.1)	6.82903	7.70975	1.14 (0.9-1.45)	0.282	0.946811				174/950 (18.3)	6.90457	7.62489	1.11 (0.97-1.28)	0.137	0.75562
Employment status
Employed	319/4967 (6.4)			Ref						874/5522 (15.8)			Ref			Ref
Unemployed	4/48 (8.3)	0.957129	1.23839	1.3 (0.5-3.34)	0.591	0.285782				20/64 (31.3)	1.14572	2.23714	1.97 (1.37-2.85)	0.001	1.10153	2.37 (1.2-3.83)	0.015	1.2941
Abbreviation: cRR, crude risk ratio; aRR, adjusted risk ratio; cPAF, crude population attributable fraction; aPAF, adjusted population attributagle fraction; CI, confidence interval; Ref, referent; DM, diabetes mellitus; GDM, gestational diabetes mellitus; PGDM, pre-gestational diabetes mellitus; AGA, appropriate for gestational age; SGA, small for gestational age; LGA, large for gestational age;…
a adjusted for gestational age, maternal age, parity, nationality, education, diabetes status, chronic hypertension, early- or pre-pregnancy BMI, baby gender, and any chromosomal or congenital abnormalities.
b adjusted for gestational age, maternal age, parity, nationality, diabetes status, early- or pre-pregnancy BMI, baby gender, and employment status.
* The analysis presented here was conducted using the gestational age variable categorized into five groups. The full analysis with gestational age categorized into two groups is presented in Table S2.
Bold values denote statistical significance at the p<0.05 level.
