# Supplementary material for: Incidence, risk factors, and feto-maternal outcomes of inappropriate birth weight for gestational age among singleton live births in Qatar: A population-based study
Source: PLoS One. 2021 Oct 28;16(10):e0258967. doi: 10.1371/journal.pone.0258967 (PMC8553085; doi:10.1371/journal.pone.0258967)
Supplement: S4 Table — (XLSX) [file pone.0258967.s004.xlsx]

## Sheet: Table S4
Table S4. Univariate and multivariate regression of the pregnancy and neonatal outcomes associated with SGA and LGA births, with gestational age categorized into two groups (preterm vs. term).
	Apgar <7 at 1 min					Apgar <7 at 5 mins					NICU/death in LR/OT					In-hospital mortality
	No of events/No. at risk (%)	cRR (95% CI)	p value	aRR (95% CI)	p value	No of events/No. at risk (%)	cRR (95% CI)	p value	aRR (95% CI)	p value	No of events/No. at risk (%)	cRR (95% CI)	p value	aRR (95% CI)	p value	No of events/No. at risk (%)	cRR (95% CI)	p value	aRR (95% CI)	p value
Table 4-A: SGAa vs. AGA
SGA	68/875 (7.8)	4.28 (3.28-5.58)	0	1.59 (0.56-4.33)	0.372	9/876 (1)	4.53 (2.13-9.63)	0	N/A		255/882 (28.9)	2.94 (2.61-3.3)	0	2.14 (1.36-3.22)	0.002	22/882 (2.5)	7.95 (4.7-13.46)	0	226.56 (3.47-318.22)	0.016
AGA	208/11449 (1.8)	Ref		Ref		26/11456 (0.2)	Ref		Ref		1130/11476 (9.8)	Ref		Ref		36/11477 (0.3)	Ref		Ref
Gestational Age*
Preterm	175/1380 (12.7)	9.79 (8.03-11.95)	0	8.41 (4.23-15.81)	0	28/1381 (2)	16.27 (9.03-29.35)	0	N/A		740/1389 (53.3)	7.05 (6.54-7.6)	0	7.07 (5.7-8.4)	0	44/1389 (3.2)	19.94 (12.08-32.91)	0	536.79 (5.66-629.22)	0.013
Term	187/14442 (1.3)	Ref		Ref		18/14448 (0.1)	Ref		Ref		1094/14475 (7.6)	Ref		Ref		23/14476 (0.2)	Ref		Ref
Maternal Age
young adults (20-34 years)	270/12320 (2.2)	Ref		Ref		33/12323 (0.3)	Ref		Ref		1365/12354 (11)	Ref		Ref		45/12354 (0.4)	Ref		Ref
adolescents (<20 years)	11/349 (3.2)	1.44 (0.79-2.6)	0.23	0.94 (0.11-7.17)	0.954	1/349 (0.3)	1.07 (0.15-7.8)	0.947	N/A		39/350 (11.1)	1.01 (0.75-1.36)	0.956	0.61 (0.17-2.01)	0.442	1/350 (0.3)	0.78 (0.11-5.67)	0.809	N/A
Advanced maternal age (≥35 years)	81/3159 (2.6)	1.17 (0.92-1.5)	0.21	1.04 (0.4-2.68)	0.936	12/3163 (0.4)	1.42 (0.73-2.74)	0.298	N/A		431/3167 (13.6)	1.23 (1.11-1.36)	0	1.74 (1.2-2.43)	0.004	21/3168 (0.7)	1.82 (1.09-3.05)	0.021	18.22 (0.58-193.76)	0.098
Parity
Nulliparous	162/4306 (3.8)	Ref		Ref		20/4306 (0.5)	Ref		Ref		674/4312 (15.6)	Ref		Ref		20/4312 (0.5)	Ref		Ref
Parity ≥1	200/11522 (1.7)	0.46 (0.38-0.57)	0	0.55 (0.25-1.19)	0.132	26/11529 (0.2)	0.49 (0.27-0.87)	0.013	N/A		1161/11559 (10)	0.64 (0.59-0.7)	0	0.61 (0.42-0.88)	0.007	47/11560 (0.4)	0.88 (0.52-1.48)	0.621	3.75 (0.09-94.59)	0.49
Nationality
Qatari	123/4928 (2.5)	1.06 (0.82-1.37)	0.636	1.11 (0.44-2.75)	0.835	16/4930 (0.3)	0.93 (0.47-1.87)	0.847	N/A		640/4941 (13)	1.06 (0.96-1.18)	0.249	1.11 (0.73-1.66)	0.618	20/4941 (0.4)	0.62 (0.35-1.1)	0.097	1.23 (0.02-43.54)	0.919
Other Arabs	131/6294 (2.1)	0.89 (0.69-1.14)	0.35	1.07 (0.44-2.59)	0.878	14/6296 (0.2)	0.64 (0.31-1.31)	0.218	N/A		633/6308 (10)	0.82 (0.74-0.92)	0	1.1 (0.75-1.6)	0.62	17/6309 (0.3)	0.41 (0.23-0.75)	0.003	0.01 (0-2.81)	0.106
Other Nationalitlities	108/4602 (2.3)	Ref		Ref		16/4605 (0.3)	Ref		Ref		562/4618 (12.2)	Ref		Ref		30/4618 (0.6)	Ref		Ref
Education
Elementary and below	8/611 (1.3)	0.85 (0.41-1.77)	0.669	0.71 (0.16-3.11)	0.661	2/610 (0.3)	4.42 (0.74-26.37)	0.075	N/A		48/612 (7.8)	0.85 (0.64-1.13)	0.261	0.65 (0.32-1.27)	0.213	4/612 (0.7)	4.41 (1.25-15.58)	0.012	0.48 (0-63.5)	0.773
Secondary/Highschool	34/2087 (1.6)	1.06 (0.7-1.61)	0.78	1.05 (0.47-2.29)	0.912	4/2087 (0.2)	2.58 (0.58-11.52)	0.197	N/A		178/2092 (8.5)	0.92 (0.78-1.09)	0.341	0.94 (0.64-1.35)	0.742	7/2092 (0.3)	2.26 (0.76-6.71)	0.132	0.08 (0-3.2)	0.182
University or above	62/4038 (1.5)	Ref		Ref		3/4040 (0.1)	Ref		Ref		374/4047 (9.2)	Ref		Ref		6/4047 (0.1)	Ref		Ref
Diabetes Status
No DM	262/11094 (2.4)	Ref		Ref		31/11097 (0.3)	Ref		Ref		1178/11124 (10.6)	Ref		Ref		48/11124 (0.4)	Ref		Ref
GDM	86/4354 (2)	0.84 (0.66-1.06)	0.145	0.53 (0.21-1.29)	0.163	15/4358 (0.3)	1.23 (0.67-2.28)	0.506	N/A		550/4366 (12.6)	1.19 (1.08-1.31)	0	0.78 (0.53-1.12)	0.183	18/4367 (0.4)	0.96 (0.56-1.64)	0.868	9.61 (0.37-125.31)	0.172
PGDM	14/380 (3.7)	1.56 (0.92-2.64)	0.098	2.4 (0.63-8.2)	0.199	0/380 (0)	N/A		N/A		107/381 (28.1)	2.65 (2.24-3.14)	0	2.48 (1.28-4.23)	0.009	1/381 (0.3)	0.61 (0.08-4.4)	0.618	N/A
Chronic Hypertension
No	349/15620 (2.2)	Ref		Ref		43/15627 (0.3)	Ref		Ref		1787/15663 (11.4)	Ref		Ref		67/15664 (0.4)	Ref		Ref
Yes	13/208 (6.3)	2.8 (1.64-4.78)	0	N/A		3/208 (1.4)	5.24 (1.64-16.76)	0.002	N/A		48/208 (23.1)	2.02 (1.57-2.6)	0	1.27 (0.35-3.61)	0.702	0/208 (0)	N/A		N/A
Pre-or early- pregnancy BMI
Normal	54/1978 (2.7)	Ref		Ref		4/1979 (0.2)	Ref		Ref		203/1983 (10.2)	Ref		Ref		8/1983 (0.4)	Ref		Ref
Underweight	3/158 (1.9)	0.7 (0.22-2.2)	0.533	0.84 (0.16-4.08)	0.84	1/158 (0.6)	3.13 (0.35-27.85)	0.281	N/A		25/159 (15.7)	1.54 (1.05-2.25)	0.031	1.63 (0.76-3.13)	0.203	1/159 (0.6)	1.56 (0.2-12.39)	0.672	N/A
Overweight	38/1963 (1.9)	0.71 (0.47-1.07)	0.099	0.53 (0.2-1.35)	0.182	6/1966 (0.3)	1.51 (0.43-5.34)	0.52	N/A		224/1968 (11.4)	1.11 (0.93-1.33)	0.246	1.17 (0.78-1.71)	0.452	7/1968 (0.4)	0.88 (0.32-2.43)	0.807	0.08 (0-8.02)	0.281
Obese	44/1952 (2.3)	0.83 (0.56-1.22)	0.339	1 (0.4-2.46)	1	4/1955 (0.2)	1.01 (0.25-4.04)	0.986	N/A		261/1960 (13.3)	1.3 (1.09-1.55)	0.003	1.13 (0.72-1.72)	0.586	12/1960 (0.6)	1.52 (0.62-3.7)	0.356	7.08 (0.11-162.88)	0.352
Baby gender
Male	209/8091 (2.6)	1.31 (1.07-1.62)	0.009	0.96 (0.47-1.94)	0.919	27/8093 (0.3)	1.43 (0.79-2.6)	0.233	N/A		1052/8106 (13)	1.29 (1.18-1.41)	0	1.3 (0.95-1.77)	0.1	32/8107 (0.4)	0.9 (0.56-1.46)	0.672	0.2 (0.01-4.19)	0.304
Female	152/7734 (2)	Ref		Ref		18/7739 (0.2)	Ref		Ref		781/7762 (10.1)	Ref		Ref		34/7762 (0.4)	Ref		Ref
Chromosomal/Congenital abnormalities
No	310/15574 (2)	Ref		Ref		29/15580 (0.2)	Ref		Ref		1609/15610 (10.3)	Ref		Ref		26/15611 (0.2)	Ref		Ref
Yes	52/254 (20.5)	9.73 (7.37-12.86)	0	7.68 (2.63-18.64)	0	17/255 (6.7)	34.66 (19.15-62.72)	0	N/A		226/261 (86.6)	8.25 (7.71-8.84)	0	8.58 (7.06-9.28)	0	41/261 (15.7)	94.1 (58.72-150.81)	0	447.22 (7.45-599.54)	0.007
Table 4-B: LGAb vs. AGA
LGA	62/2277 (2.7)	1.5 (1.13-1.98)	0.004	0.54 (0.18-1.65)	0.287	9/2276 (0.4)	1.74 (0.82-3.71)	0.145	N/A		341/2282 (14.9)	1.52 (1.36-1.7)	0	1.15 (0.78-1.66)	0.483	6/2282 (0.3)	0.84 (0.35-1.99)	0.688	N/A
AGA	208/11449 (1.8)	Ref		Ref		26/11456 (0.2)	Ref		Ref		1130/11476 (9.8)	Ref		Ref		36/11477 (0.3)	Ref		Ref
Gestational Age*
Preterm	175/1380 (12.7)	9.79 (8.03-11.95)	0	15.14 (7.85-26.59)	0	28/1381 (2)	16.27 (9.03-29.35)	0	15.28 (0.85-210.1)	0.064	740/1389 (53.3)	7.05 (6.54-7.6)	0	5.75 (4.52-7.04)	0	44/1389 (3.2)	19.94 (12.08-32.91)	0	N/A
Term	187/14442 (1.3)	Ref		Ref		18/14448 (0.1)	Ref		Ref		1094/14475 (7.6)	Ref		Ref		23/14476 (0.2)	Ref		Ref
Maternal Age
young adults (20-34 years)	270/12320 (2.2)	Ref		Ref		33/12323 (0.3)	Ref		Ref		1365/12354 (11)	Ref		Ref		45/12354 (0.4)	Ref		Ref
adolescents (<20 years)	11/349 (3.2)	1.44 (0.79-2.6)	0.23	N/A		1/349 (0.3)	1.07 (0.15-7.8)	0.947	N/A		39/350 (11.1)	1.01 (0.75-1.36)	0.956	0.3 (0.04-1.94)	0.225	1/350 (0.3)	0.78 (0.11-5.67)	0.809	N/A
Advanced (≥35 years)	81/3159 (2.6)	1.17 (0.92-1.5)	0.21	1.08 (0.41-2.78)	0.878	12/3163 (0.4)	1.42 (0.73-2.74)	0.298	1.2 (0.06-21.01)	0.905	431/3167 (13.6)	1.23 (1.11-1.36)	0	1.66 (1.2-2.25)	0.003	21/3168 (0.7)	1.82 (1.09-3.05)	0.021	7.55 (0.43-93.11)	0.167
Parity
Nulliparous	162/4306 (3.8)	Ref		Ref		20/4306 (0.5)	Ref		Ref		674/4312 (15.6)	Ref		Ref		20/4312 (0.5)	Ref		Ref
Parity ≥1	200/11522 (1.7)	0.46 (0.38-0.57)	0	0.83 (0.35-1.88)	0.651	26/11529 (0.2)	0.49 (0.27-0.87)	0.013	N/A		1161/11559 (10)	0.64 (0.59-0.7)	0	0.59 (0.41-0.83)	0.002	47/11560 (0.4)	0.88 (0.52-1.48)	0.621	0.48 (0.02-10.86)	0.647
Nationality
Qatari	123/4928 (2.5)	1.06 (0.82-1.37)	0.636	1.14 (0.37-3.35)	0.826	16/4930 (0.3)	0.93 (0.47-1.87)	0.847	N/A		640/4941 (13)	ref (-)	0.249	1.14 (0.75-1.65)	0.534	20/4941 (0.4)	0.62 (0.35-1.1)	0.097	N/A
Other Arabs	131/6294 (2.1)	0.89 (0.69-1.14)	0.35	1.7 (0.66-4.28)	0.274	14/6296 (0.2)	0.64 (0.31-1.31)	0.218	N/A		633/6308 (10)	1.06 (0.96-1.18)	0	1.04 (0.73-1.48)	0.804	17/6309 (0.3)	0.41 (0.23-0.75)	0.003	0.19 (0.01-2.64)	0.216
Other Nationalities	108/4602 (2.3)	Ref		Ref		16/4605 (0.3)	Ref		Ref		562/4618 (12.2)	Ref		Ref		30/4618 (0.6)	Ref		Ref
Diabetes Status
No DM	262/11094 (2.4)	Ref		Ref		31/11097 (0.3)	Ref		Ref		1178/11124 (10.6)	Ref		Ref		48/11124 (0.4)	Ref		Ref
GDM	86/4354 (2)	0.84 (0.66-1.06)	0.145	0.52 (0.19-1.35)	0.179	15/4358 (0.3)	1.23 (0.67-2.28)	0.506	1.24 (0.07-21)	0.885	550/4366 (12.6)	1.19 (1.08-1.31)	0	0.92 (0.66-1.27)	0.601	18/4367 (0.4)	0.96 (0.56-1.64)	0.868	1.3 (0.06-24.49)	0.868
PGDM	14/380 (3.7)	1.56 (0.92-2.64)	0.098	2.9 (0.84-8.92)	0.091	0/380 (0)	N/A		N/A		107/381 (28.1)	2.65 (2.24-3.14)	0	1.85 (1.03-3.1)	0.041	1/381 (0.3)	0.61 (0.08-4.4)	0.618	N/A
Pre-or early- pregnancy BMI
Normal	54/1978 (2.7)	Ref		Ref		4/1979 (0.2)	Ref		Ref		203/1983 (10.2)	Ref		Ref		8/1983 (0.4)	Ref		Ref
Underweight	3/158 (1.9)	0.7 (0.22-2.2)	0.533	2.37 (0.47-9.92)	0.291	1/158 (0.6)	3.13 (0.35-27.85)	0.281	N/A		25/159 (15.7)	1.54 (1.05-2.25)	0.031	1.46 (0.61-3.09)	0.385	1/159 (0.6)	1.56 (0.2-12.39)	0.672	N/A
Overweight	38/1963 (1.9)	0.71 (0.47-1.07)	0.099	0.95 (0.37-2.37)	0.912	6/1966 (0.3)	1.51 (0.43-5.34)	0.52	N/A		224/1968 (11.4)	1.11 (0.93-1.33)	0.246	1.11 (0.75-1.6)	0.606	7/1968 (0.4)	0.88 (0.32-2.43)	0.807	1.38 (0.06-28.91)	0.842
Obese	44/1952 (2.3)	0.83 (0.56-1.22)	0.339	0.88 (0.31-2.44)	0.808	4/1955 (0.2)	1.01 (0.25-4.04)	0.986	N/A		261/1960 (13.3)	1.3 (1.09-1.55)	0.003	1.21 (0.81-1.78)	0.355	12/1960 (0.6)	1.52 (0.62-3.7)	0.356	2.41 (0.11-45.09)	0.579
Baby Gender
Male	209/8091 (2.6)	1.31 (1.07-1.62)	0.009	0.87 (0.4-1.85)	0.726	27/8093 (0.3)	1.43 (0.79-2.6)	0.233	1 (0.06-16.46)	0.998	1052/8106 (13)	1.29 (1.18-1.41)	0	1.24 (0.92-1.65)	0.164	32/8107 (0.4)	0.9 (0.56-1.46)	0.672	1.36 (0.12-14)	0.802
Female	152/7734 (2)	Ref		Ref		18/7739 (0.2)	Ref		Ref		781/7762 (10.1)	Ref		Ref		34/7762 (0.4)	Ref		Ref
Employment Status
Employed	93/6322 (1.5)	Ref		Ref		8/6323 (0.1)	Ref		Ref		535/6337 (8.4)	Ref		Ref		16/6337 (0.3)	Ref		Ref
Unemployed	0/70 (0)	N/A		N/A		0/70 (0)	N/A		N/A		4/70 (5.7)	0.68 (0.26-1.76)	0.413	1.38 (0.39-4.02)	0.607	0/70 (0)	N/A		N/A
Abbreviations: cRR, crude risk ratio; aRR, adjusted risk ratio; CI, confidence interval; Ref, referent; NA, not applicable; DM, diabetes mellitus; GDM, gestational diabetes mellitus; PGDM, pre-gestational diabetes mellitus; AGA, appropriate for gestational age; SGA, small for gestational age; LGA, large for gestational age; Apgar, Appearance, Pulse, Grimace, Activity, and Respiration; NICU, neona…
a SGA adjusted for gestational age, maternal age, parity, nationality, education, diabetes status, chronic hypertension, early- or pre-pregnancy BMI, baby gender, and any chromosomal or congenital abnormalities (Table S4-A).
b LGA adjusted for gestational age, maternal age, parity, nationality, diabetes status, early- or pre-pregnancy BMI, baby gender, and employment status (Table S4-B).
*The analysis presented here was conducted using the gestational age variable categorized into two groups. The full analysis was reconducted with gestational age categorized into five groups, and presented in Table S5.
Bold values denote statistical significance at the p<0.05 level.
