# Supplementary material for: Incidence, risk factors, and feto-maternal outcomes of inappropriate birth weight for gestational age among singleton live births in Qatar: A population-based study
Source: PLoS One. 2021 Oct 28;16(10):e0258967. doi: 10.1371/journal.pone.0258967 (PMC8553085; doi:10.1371/journal.pone.0258967)
Supplement: S5 Table — (XLSX) [file pone.0258967.s005.xlsx]

## Sheet: Table S5
Table S5. Univariate and multivariate regression of the pregnancy and neonatal outcomes associated with SGA and LGA births, with gestational age categorized into five groups (extreme to very preterm, moderate preterm, late preterm, early term, and full term).
	Apgar <7 at 1 min				Apgar <7 at 5 mins				In-hospital mortality				NICU/death in LR/OT
	cRR (95% CI)	p value	aRR (95% CI)	p value	cRR (95% CI)	p value	aRR (95% CI)	p value	cRR (95% CI)	p value	aRR (95% CI)	p value	cRR (95% CI)	p value	aRR (95% CI)	p value
Table 5-A: SGAa vs. AGA
SGA	4.28 (3.28-5.58)	0	1.25 (0.36-4.16)	0.725	4.53 (2.13-9.63)	0	N/A		7.95 (4.7-13.46)	0	N/A		2.94 (2.61-3.3)	0	2.23 (1.38-3.4)	0.001
AGA	Ref		Ref		Ref		Ref		Ref		Ref		Ref		Ref
Gestational Age*
Extreme to very preterm	32.61 (26.11-40.74)	0	54.67 (30.85-65.65)	0	71.97 (31.85-162.59)	0	N/A		102.37 (49.57-211.4)	0	N/A		15.14 (14.01-16.37)	0	N/A
Moderate preterm	8.85 (5.68-13.79)	0	N/A		19.34 (5.29-70.77)	0	N/A		39.94 (15.4-103.59)	0	N/A		14.45 (13.27-15.74)	0	14.39 (10.22-15.11)	0
Late preterm	3.85 (2.83-5.22)	0	2.84 (0.89-8.49)	0.077	9.99 (4.07-24.54)	0	N/A		11.69 (5.14-26.59)	0	N/A		5.62 (5.03-6.28)	0	7.49 (5.55-9.45)	0
Early term	0.73 (0.53-1.01)	0.046	0.85 (0.33-2.16)	0.732	1.71 (0.68-4.3)	0.251	N/A		2.22 (0.97-5.06)	0.052	N/A		1.41 (1.25-1.58)	0	2.16 (1.48-3.06)	0
Full term	Ref		Ref		Ref		Ref		Ref		Ref		Ref		Ref
Maternal Age
young adults (20-34 years)	Ref		Ref		Ref		Ref		Ref		Ref		Ref		Ref
adolescents (<20 years)	1.44 (0.79-2.6)	0.23	1.16 (0.14-8.42)	0.892	1.07 (0.15-7.8)	0.947	N/A		0.78 (0.11-5.67)	0.809	N/A		1.01 (0.75-1.36)	0.956	0.64 (0.18-2.02)	0.466
Advanced maternal age (≥35 years)	1.17 (0.92-1.5)	0.21	0.98 (0.32-2.91)	0.97	1.42 (0.73-2.74)	0.298	N/A		1.82 (1.09-3.05)	0.021	N/A		1.23 (1.11-1.36)	0	1.65 (1.12-2.35)	0.011
Parity
Nulliparous	Ref		Ref		Ref		Ref		Ref		Ref		Ref		Ref
Parity ≥1	0.46 (0.38-0.57)	0	0.46 (0.2-1.07)	0.072	0.49 (0.27-0.87)	0.013	N/A		0.88 (0.52-1.48)	0.621	N/A		0.64 (0.59-0.7)	0	0.59 (0.4-0.85)	0.004
Nationality
Qatari	1.06 (0.82-1.37)	0.636	1.22 (0.45-3.2)	0.7	0.93 (0.47-1.87)	0.847	N/A		0.62 (0.35-1.1)	0.097	N/A		1.06 (0.96-1.18)	0.249	1.14 (0.74-1.71)	0.553
Other Arabs	0.89 (0.69-1.14)	0.35	0.77 (0.28-2.09)	0.617	0.64 (0.31-1.31)	0.218	N/A		0.41 (0.23-0.75)	0.003	N/A		1.06 (0.96-1.18)	0	1.09 (0.72-1.62)	0.665
Other Nationalitlities	Ref		Ref		Ref		Ref		Ref		Ref		Ref		Ref
Education
Elementary and below	0.85 (0.41-1.77)	0.669	0.75 (0.13-4.03)	0.738	4.42 (0.74-26.37)	0.075	N/A		4.41 (1.25-15.58)	0.012	N/A		0.85 (0.64-1.13)	0.261	0.66 (0.32-1.33)	0.252
Secondary/Highschool	1.06 (0.7-1.61)	0.78	1.36 (0.57-3.16)	0.488	2.58 (0.58-11.52)	0.197	N/A		2.26 (0.76-6.71)	0.132	N/A		0.92 (0.78-1.09)	0.341	0.97 (0.66-1.41)	0.867
University or above	Ref		Ref		Ref		Ref		Ref		Ref		Ref		Ref
Diabetes Status
No DM	Ref		Ref		Ref		Ref		Ref		Ref		Ref		Ref
GDM	0.84 (0.66-1.06)	0.145	0.39 (0.13-1.16)	0.091	1.23 (0.67-2.28)	0.506	N/A		0.96 (0.56-1.64)	0.868	N/A		1.19 (1.08-1.31)	0	0.66 (0.44-0.98)	0.041
PGDM	1.56 (0.92-2.64)	0.098	1.75 (0.31-8.46)	0.518	N/A		N/A		0.61 (0.08-4.4)	0.618	N/A		2.65 (2.24-3.14)	0	2.02 (1-3.63)	0.049
Chronic Hypertension
No	Ref		Ref		Ref		Ref		Ref		Ref		Ref		Ref
Yes	2.8 (1.64-4.78)	0	N/A		5.24 (1.64-16.76)	0.002	N/A		N/A		N/A		2.02 (1.57-2.6)	0	0.82 (0.14-3.53)	0.818
Pre-or early- pregnancy BMI
Normal	Ref		Ref		Ref		Ref		Ref		Ref		Ref		Ref
Underweight	0.7 (0.22-2.2)	0.533	0.22 (0.02-2.45)	0.226	3.13 (0.35-27.85)	0.281	N/A		1.56 (0.2-12.39)	0.672	N/A		1.54 (1.05-2.25)	0.031	1.4 (0.59-2.97)	0.435
Overweight	0.71 (0.47-1.07)	0.099	0.84 (0.32-2.16)	0.719	1.51 (0.43-5.34)	0.52	N/A		0.88 (0.32-2.43)	0.807	N/A		1.11 (0.93-1.33)	0.246	1.23 (0.82-1.82)	0.312
Obese	0.83 (0.56-1.22)	0.339	1 (0.36-2.74)	0.996	1.01 (0.25-4.04)	0.986	N/A		1.52 (0.62-3.7)	0.356	N/A		1.3 (1.09-1.55)	0.003	1.1 (0.69-1.71)	0.675
Baby gender
Male	1.31 (1.07-1.62)	0.009	1.1 (0.51-2.36)	0.81	1.43 (0.79-2.6)	0.233	N/A		0.9 (0.56-1.46)	0.672	N/A		1.29 (1.18-1.41)	0	1.37 (0.99-1.87)	0.059
Female	Ref		Ref		Ref		Ref		Ref		Ref		Ref		Ref
Chromosomal/Congenital abnormalities
No	Ref		Ref		Ref		Ref		Ref		Ref		Ref		Ref
Yes	9.73 (7.37-12.86)	0	4.85 (1.07-17.29)	0.041	34.66 (19.15-62.72)	0	N/A		94.1 (58.72-150.81)	0	N/A		8.25 (7.71-8.84)	0	8.62 (7.08-9.31)	0
Table 5-B: LGAb vs. AGA
LGA	1.5 (1.13-1.98)	0.004	0.34 (0.08-1.49)	0.155	1.74 (0.82-3.71)	0.145	N/A		0.84 (0.35-1.99)	0.688	N/A		1.52 (1.36-1.7)	0	1.07 (0.71-1.59)	0.736
AGA	Ref		Ref		Ref				Ref				Ref		Ref
Gestational Age*
Extreme to very preterm	32.61 (26.11-40.74)	0	63.95 (47.85-68.37)		71.97 (31.85-162.59)	0	N/A		102.37 (49.57-211.4)	0	N/A		15.14 (14.01-16.37)	0	N/A
Moderate preterm	8.85 (5.68-13.79)	0	0 (0-0)		19.34 (5.29-70.77)	0	N/A		39.94 (15.4-103.59)	0	N/A		14.45 (13.27-15.74)	0	13.42 (9.39-14.79)	0
Late preterm	3.85 (2.83-5.22)	0	5.48 (1.73-15.46)		9.99 (4.07-24.54)	0	N/A		11.69 (5.14-26.59)	0	N/A		5.62 (5.03-6.28)	0	4.69 (3.19-6.53)	0
Early term	0.73 (0.53-1)	0.046	0.95 (0.32-2.82)		1.71 (0.68-4.3)	0.251	N/A		2.22 (0.97-5.06)	0.052	N/A		1.41 (1.25-1.58)	0	1.57 (1.1-2.21)	0.013
Full term	Ref		Ref		Ref		Ref		Ref		Ref		Ref		Ref
Maternal Age
young adults (20-34 years)	Ref		Ref		Ref		Ref		Ref		Ref		Ref		Ref
adolescents (<20 years)	1.44 (0.79-2.6)	0.23	N/A		1.07 (0.15-7.8)	0.947	N/A		0.78 (0.11-5.67)	0.809	N/A		1.01 (0.75-1.36)	0.956	0.35 (0.05-2.15)	0.282
Advanced (≥35 years)	1.17 (0.92-1.5)	0.21	1.06 (0.35-3.13)	0.912	1.42 (0.73-2.74)	0.298	1.33 (0.04-36.01)	0.868	1.82 (1.09-3.05)	0.021	N/A		1.23 (1.11-1.36)	0	1.6 (1.14-2.2)	0.007
Parity
Nulliparous	Ref		Ref		Ref		Ref		Ref		Ref		Ref		Ref
Parity ≥1	0.46 (0.38-0.57)	0	0.72 (0.27-1.84)	0.498	0.49 (0.27-0.87)	0.013	N/A		0.88 (0.52-1.48)	0.621	N/A		0.64 (0.59-0.7)	0	0.58 (0.4-0.82)	0.002
Nationality
Qatari	1.06 (0.82-1.37)	0.636	1.26 (0.4-3.82)	0.694	0.93 (0.47-1.87)	0.847	N/A		0.62 (0.35-1.1)	0.097	N/A		1.06 (0.96-1.18)	0.249	1.14 (0.75-1.68)	0.533
Other Arabs	0.89 (0.69-1.14)	0.35	0.96 (0.32-2.81)	0.94	0.64 (0.31-1.31)	0.218	N/A		0.41 (0.23-0.75)	0.003	N/A		1.06 (0.96-1.18)	0	1.01 (0.69-1.46)	0.955
Other Nationalities	Ref		Ref		Ref		Ref		Ref		Ref		Ref		Ref
Diabetes Status
No DM	Ref		Ref		Ref		Ref		Ref		Ref		Ref		Ref
GDM	0.84 (0.66-1.06)	0.145	0.36 (0.1-1.27)	0.113	1.23 (0.67-2.28)	0.506	N/A		0.96 (0.56-1.64)	0.868	0.69 (0.01-38.5)	0.86	1.19 (1.08-1.31)	0	0.87 (0.61-1.23)	0.446
PGDM	1.56 (0.92-2.64)	0.098	3.89 (0.98-12.76)	0.053	N/A		N/A		0.61 (0.08-4.4)	0.618	N/A		2.65 (2.24-3.14)	0	1.75 (0.96-2.96)	0.068
Pre-or early- pregnancy BMI
Normal	Ref		Ref		Ref		Ref		Ref		Ref		Ref		Ref
Underweight	0.7 (0.22-2.2)	0.533	0.72 (0.05-8.71)	0.81	3.13 (0.35-27.85)	0.281	N/A		1.56 (0.2-12.39)	0.672	N/A		1.54 (1.05-2.25)	0.031	1.07 (0.35-2.82)	0.898
Overweight	0.71 (0.47-1.07)	0.099	1.21 (0.44-3.26)	0.71	1.51 (0.43-5.34)	0.52	N/A		0.88 (0.32-2.43)	0.807	1.81 (0.02-86.79)	0.785	1.11 (0.93-1.33)	0.246	1.13 (0.75-1.65)	0.558
Obese	0.83 (0.56-1.22)	0.339	0.71 (0.2-2.41)	0.585	1.01 (0.25-4.04)	0.986	N/A		1.52 (0.62-3.7)	0.356	1.38 (0.01-125.22)	0.902	1.3 (1.09-1.55)	0.003	1.19 (0.78-1.77)	0.421
Baby Gender
Male	1.31 (1.07-1.62)	0.009	1.19 (0.5-2.8)	0.69	1.43 (0.79-2.6)	0.233	2.05 (0.07-53.36)	0.677	0.9 (0.56-1.46)	0.672	N/A		1.29 (1.18-1.41)	0	1.31 (0.96-1.77)	0.091
Female	Ref		Ref		Ref		Ref		Ref		Ref		Ref		Ref
Employment Status
Employed	Ref		Ref		Ref		Ref		Ref		Ref		Ref		Ref
Unemployed	N/A		N/A		N/A		N/A		N/A		N/A		0.68 (0.26-1.76)	0.413	1.66 (0.5-4.47)	0.393
Abbreviations: cRR, crude risk ratio; aRR, adjusted risk ratio; CI, confidence interval; Ref, referent; NA, not applicable; DM, diabetes mellitus; GDM, gestational diabetes mellitus; PGDM, pre-gestational diabetes mellitus; AGA, appropriate for gestational age; SGA, small for gestational age; LGA, large for gestational age; Apgar, Appearance, Pulse, Grimace, Activity, and Respiration; NICU, neona…
a SGA adjusted for gestational age, maternal age, parity, nationality, education, diabetes status, chronic hypertension, early- or pre-pregnancy BMI, baby gender, and any chromosomal or congenital abnormalities (Table 5-A).
b LGA adjusted for gestational age, maternal age, parity, nationality, diabetes status, early- or pre-pregnancy BMI, baby gender, and employment status (Table 5-B).
*The analysis presented here was conducted using the gestational age variable categorized into five groups. The full analysis with gestational age categorized into two groups is presented in Table S4.
Bold values denote statistical significance at the p<0.05 level.
